# Supplementary material for: Characteristics, Prognosis, and Prediction Model of Heart Failure Patients in Intensive Care Units Based on Preserved, Mildly Reduced, and Reduced Ejection Fraction
Source: Rev Cardiovasc Med. 2023 Jun 6;24(6):165. doi: 10.31083/j.rcm2406165 (PMC11264160; doi:10.31083/j.rcm2406165)
Supplement: Supplementary file 1 [file 2153-8174-24-6-165-s1.zip]

Archive with 3 entries (2 files):
- 2153-8174-24-6-165-s1/
- 2153-8174-24-6-165-s1/Supplementary Figures.docx
- 2153-8174-24-6-165-s1/Supplementary Tables.DOCX
